# Supplementary material for: A Two-Step Single Plex PCR Method for Evaluating Key Colonic Microbiota Markers in Young Mexicans with Autism Spectrum Disorders: Protocol and Pilot Epidemiological Application
Source: Diagnostics (Basel). 2023 Jul 17;13(14):2387. doi: 10.3390/diagnostics13142387 (PMC10377852; doi:10.3390/diagnostics13142387)
Supplement: Supplementary file 1 [file diagnostics-13-02387-s001.zip]

Archive with 1 entries (1 files):
- diagnostics-2445870-supplementary.pdf
